# Supplementary material for: microntology: a lightweight, data-driven controlled vocabulary to describe earth’s microbial habitats
Source: Bioinformatics. 2026 May 27;42(6):btag343. doi: 10.1093/bioinformatics/btag343 (PMC13259632; doi:10.1093/bioinformatics/btag343)
Supplement: btag343_Supplementary_Data [file btag343_supplementary_data.zip]

Archive with 2 entries (2 files):
- manuscript.microntology.supplement.r01.pdf
- microntology.terms.tsv
