# Supplementary material for: microntology: a lightweight, data-driven controlled vocabulary to describe earth’s microbial habitats
Source: Bioinformatics. 2026 May 27;42(6):btag343. doi: 10.1093/bioinformatics/btag343 (PMC13259632; doi:10.1093/bioinformatics/btag343)
Supplement: btag343_Supplementary_Data [file btag343_supplementary_data.zip › microntology.terms.tsv]

category	id	term	display_term	id_hierarchy	ontology_link_exact	ontology_link_related	crossref_wikipedia	host_ncbi_taxonomy_id	crosslink_term	hex_colour	text colour	definition	comment
terrestrial	MICRONT:01000000	terrestrial	terrestrial		ENVO:00000446;ENVO:01001790		https://en.wikipedia.org/wiki/Terrestrial_ecosystem			#07450C	#f0f0f0	A habitat (biome or ecosystem) that is primarily situated on or influenced by a landmass.
terrestrial	MICRONT:01010000	terrestrial:soil	soil	MICRONT:01000000	ENVO:00001998		https://en.wikipedia.org/wiki/Soil			#8c510a	#f0f0f0	A mixture of varying proportions of sand, silt, clay, organic material, minerals, (aequous) liquids and gases, supporting the life of macro- and microorganisms in terrestrial habitats
terrestrial	MICRONT:01020100	terrestrial:arid	arid	MICRONT:01000000		ENVO:01000230;ENVO:01000179;ENVO:00000097	https://en.wikipedia.org/wiki/Aridity			#dfc27d	#252525	A dry terrestrial habitat, characterized by low annual precipitation and/or high evaporation. Includes in particular desert areas.	In MICRONT, this term is used as an additional qualifier for terrestrial habitats.
terrestrial	MICRONT:01020200	terrestrial:grassland	grassland	MICRONT:01000000		ENVO:00000106;ENVO:01000177;ENVO:01001206	https://en.wikipedia.org/wiki/Grassland			#5aae61	#252525	A terrestrial ecosystem dominated by grasses.
terrestrial	MICRONT:01020201	terrestrial:grassland:pasture	pasture	MICRONT:01000000;MICRONT:01020201	ENVO:00000266		https://en.wikipedia.org/wiki/Pasture		MICRONT:04040000	#758a65	#f0f0f0	A grassland ecosystem primarly shaped by grazing livestock.
terrestrial	MICRONT:01020300	terrestrial:cropland	cropland	MICRONT:01000000	ENVO:01001244	ENVO:01000892	https://en.wikipedia.org/wiki/Agricultural_land		MICRONT:04040100	#25591f	#f0f0f0	A terrestrial ecosystem shaped by the (agricultural) cultivation of crops, including mechanical impacts such as active tilling.
terrestrial	MICRONT:01020400	terrestrial:forest	forest	MICRONT:01000000		ENVO:00000111;ENVO:01000174;ENVO:00000109	https://en.wikipedia.org/wiki/Forest			#4d9221	#f0f0f0	A terrestrial ecosystem dominated by a dense population of trees and/or shrubs.	includes woodland
terrestrial	MICRONT:01020500	terrestrial:tundra	tundra	MICRONT:01000000	ENVO:01001370	ENVO:01000180	https://en.wikipedia.org/wiki/Tundra			#728c74	#f0f0f0	A cold and dry terrestrial ecosystem with low average temperatures, low precipitation (and/or high evaporation), dominated by low-growing vegetation (i.e., trees are moslty absent).
terrestrial	MICRONT:01020600	terrestrial:permafrost	permafrost	MICRONT:01000000		ENVO:00000134	https://en.wikipedia.org/wiki/Permafrost			#80cdc1	#252525	A terrestrial habitat (soil or rock) with temperatures constantly remaining below freezing point.
terrestrial	MICRONT:01020700	terrestrial:wetland	wetland	MICRONT:01000000	ENVO:01001209		https://en.wikipedia.org/wiki/Wetland		MICRONT:02060100;MICRONT:02090000	#065465	#f0f0f0	A terrestrial, semi-aquatic ecosystem that is usually inundated in gorund or surface water, including e.g. marshes and swamps.
terrestrial	MICRONT:01020701	terrestrial:wetland:salt marsh	salt marsh	MICRONT:01000000;MICRONT:01020700	ENVO:00000054		https://en.wikipedia.org/wiki/Salt_marsh		MICRONT:02060100;MICRONT:02090000;MICRONT:02040200;MICRONT:09010103	#9BB2BA	#252525	A wetland habitat with saline conditions, often located in coastal areas.
terrestrial	MICRONT:01020702	terrestrial:wetland:mangrove	mangrove	MICRONT:01000000;MICRONT:01020700	ENVO:01000181		https://en.wikipedia.org/wiki/Mangrove		MICRONT:02060100;MICRONT:02080100	#06768d	#f0f0f0	A coastal wetland habitat dominated by mangrove trees.
terrestrial	MICRONT:01020703	terrestrial:wetland:peatland	peatland	MICRONT:01000000;MICRONT:01020700	ENVO:00000044		https://en.wikipedia.org/wiki/Peatland		MICRONT:02060100;MICRONT:02090000	#716B56	#f0f0f0	A wetland ecosystem dominated by the accumulation of acidic peat,
terrestrial	MICRONT:01030000	terrestrial:subsurface	subsurface	MICRONT:01000000		ENVO:00002184				#543005	#f0f0f0	A natural or anthropogenic subsurface habitat, including caves and mines, but also aquifers and geological features like (deep) deposits. Not strictly limited to landmass, but also includes features underneath lake/stream beds and below the ocean floor.	More inclusive definition than ENVO:00002184 (subsurface landform)
terrestrial	MICRONT:01040000	terrestrial:rock	rock	MICRONT:01000000		ENVO:00001995	https://en.wikipedia.org/wiki/Rock_(geology)			#7F8386	#f0f0f0	A solid aggregation of minerals (and mineraloids), potentially supporting growth in epilithic (on the rock surface) or endolithic (within the rock) habitats.	In MICRONT, this term is used as an additional qualifier for terrestrial habitats to both specify areas or ecosystems dominated by rocks, and/or to the environmental material itself (e.g., supporting epilithic or endolithic growth).
aquatic	MICRONT:02000000	aquatic	aquatic			ENVO:00002030;ENVO:01001787	https://en.wikipedia.org/wiki/Aquatic_ecosystem			#0e87cc	#f0f0f0	A habitat (biome or ecosystem) that is primarily dominated by water.	In MICRONT, this term is used both for aquatic habitats and as an additional qualifier e.g. for aquatic hosts (like fish) or habitats influenced by, but not primarily dominated by water, such as wetlands
aquatic	MICRONT:02010000	aquatic:fresh water	fresh water	MICRONT:02000000	ENVO:00000873	ENVO:01001789;ENVO:00002011	https://en.wikipedia.org/wiki/Fresh_water		MICRONT:09010101	#5EAFDD	#252525	An aquatic ecosystem determined by fresh water, i.e. a water body of low salinity (<0.5 ppt)
aquatic	MICRONT:02010100	aquatic:fresh water:lacustrine	lake	MICRONT:02000000;MICRONT:02010000	ENVO:01000252		https://en.wikipedia.org/wiki/Lake		MICRONT:09010101;MICRONT:02060100	#148abe	#f0f0f0	A lentic (still) water body containing predominantly fresh water	Note: saline (and other non-fresh water) lakes are not included under this term; in MICRONT, these would be described as lentic water body (MICRONT:02060100) with the appropriate qualifiers
aquatic	MICRONT:02010101	aquatic:fresh water:lacustrine:lake bed	lake bed	MICRONT:02000000;MICRONT:02010000;MICRONT:02010100		ENVO:00000268			MICRONT:09010101;MICRONT:02060100;MICRONT:02070200;MICRONT:02080300	#6D818C	#f0f0f0	Ground surface, interface and benthic layer of a lacustrine (lentic) fresh water body.	In MICRONT, this term encompasses the water layer immediately above the solid ground layer. It is also restricted to fresh water systems; other lake beds are described via a combination of appropriate terms (e.g., saline, lentic water body and benthic)
aquatic	MICRONT:02010200	aquatic:fresh water:fluvial	stream	MICRONT:02000000;MICRONT:02010000		ENVO:01000253	https://en.wikipedia.org/wiki/Stream		MICRONT:09010101;MICRONT:02060200	#86aba5	#f0f0f0	A lotic (flowing) water body containing predominantly fresh water. Includes streams and rivers.	Note: saline (and other non-fresh water) streams are not included under this term, nor are springs; in MICRONT, these would be described as lotic water body (MICRONT:02060200) with the appropriate qualifiers
aquatic	MICRONT:02010201	aquatic:fresh water:fluvial:stream bed	stream bed	MICRONT:02000000;MICRONT:02010000;MICRONT:02010200		ENVO:00000383	https://en.wikipedia.org/wiki/Stream_bed		MICRONT:09010101;MICRONT:02060200;MICRONT:02070200;MICRONT:02080300	#688c86	#f0f0f0	Ground surface, interface and benthic layer of a fluvial (lotic) fresh water body.	In MICRONT, this term encompasses the water layer immediately above the solid ground layer. It is also restricted to fresh water systems; other stream beds are described via a combination of appropriate terms (e.g., lotic water body and benthic)
aquatic	MICRONT:02020000	aquatic:marine	marine	MICRONT:02000000	ENVO:00000447	ENVO:01001788;ENVO:00001999	https://en.wikipedia.org/wiki/Ocean			#009dc4	#f0f0f0	An aquatic ecosystem primarily determined by marine (ocean or sea) water. This ranges from littoral/coastal to open ocean habitats, as well as from surface water to seafloor.	Note: while most marine waters are saline (e.g., meet the criteria for high salinity, MICRONT:09010103), many marine habitats are indeed dominated by medium salinity (brackish) or very high salinity (briny) water.
aquatic	MICRONT:02020100	aquatic:marine:sea floor	sea floor	MICRONT:02000000;MICRONT:02020000	ENVO:00000482		https://en.wikipedia.org/wiki/Seabed		MICRONT:02080300	#001a20	#f0f0f0	Ground surface, interface and immediate benthic layer at the bottom of a marine water body
aquatic	MICRONT:02030000	aquatic:spring	spring	MICRONT:02000000	ENVO:00000027		https://en.wikipedia.org/wiki/Spring_(hydrology)		MICRONT:02060200	#2e6fff	#f0f0f0	A ground surface feature where water can flow out of the ground. Includes terrestrial springs, as well as aquatic features (such as underwater seeps or vents)
aquatic	MICRONT:02030100	aquatic:spring:hot spring	hot spring	MICRONT:02000000;MICRONT:02030000	ENVO:00000051		https://en.wikipedia.org/wiki/Hot_spring		MICRONT:02060200;MICRONT:09010205	#542788	#f0f0f0	A terrestrial spring where hot (geothermally heated) water flows from the ground.
aquatic	MICRONT:02030200	aquatic:spring:hydrothermal vent	hydrothermal vent	MICRONT:02000000;MICRONT:02030000	ENVO:00000215		https://en.wikipedia.org/wiki/Hydrothermal_vent		MICRONT:02080300;MICRONT:02060200;MICRONT:02020100;MICRONT:09010205	#3a243b	#f0f0f0	A marine spring where hot (geothermally heated) water flows from fissures in the seafloord.
aquatic	MICRONT:02030300	aquatic:spring:seep	seep	MICRONT:02000000;MICRONT:02030000		ENVO:01000262			MICRONT:02060200	#afeeee	#252525	A spring where water emerges through permeable ground layers. Includes cold seeps (at ocean floors) and terrestrial seeps (often associated with wetlands).
aquatic	MICRONT:02040100	aquatic:brackish water	brackish	MICRONT:02000000	ENVO:01000322	ENVO:00002019	https://en.wikipedia.org/wiki/Brackish_water		MICRONT:09010102	#5a5d4b	#f0f0f0	An aquatic ecosystem determined by water of intermediate (medium) salinity, broadly in the range of 0.5-30ppt	medium salinity (0.5-30ppt)
aquatic	MICRONT:02040101	aquatic:brackish water:estuary	estuary	MICRONT:02000000;MICRONT:02040100	ENVO:01000020		https://en.wikipedia.org/wiki/Estuary		MICRONT:09010102	#70a5b7	#252525	An aquatic ecosystem at the interface at stream mouths, i.e. the outflow of streams into the sea. Generally determined by brackish water, or the (tidal) mixing of saline and fresh water.
aquatic	MICRONT:02040200	aquatic:saline water	saline	MICRONT:02000000	ENVO:01000307	ENVO:00002010	https://en.wikipedia.org/wiki/Saline_water		MICRONT:09010103	#65b4b2	#f0f0f0	An aquatic ecosystem determined by water of high salinity, i.e. in the range of 30-50ppt	high salinity (30-50 ppt)
aquatic	MICRONT:02040300	aquatic:briny water	brine	MICRONT:02000000		ENVO:00003044	https://en.wikipedia.org/wiki/Brine		MICRONT:09010104	#175456	#f0f0f0	An aquatic habitat determined by water of very high, including near-saturating, concentrations of salt (>=50 ppt)	very high salinity (>=50 ppt)
aquatic	MICRONT:02050000	aquatic:ice	ice	MICRONT:02000000	ENVO:01000277		https://en.wikipedia.org/wiki/Ice		MICRONT:09010201	#deebf7	#252525	A habitat determined by water that is frozen solid.
aquatic	MICRONT:02060100	aquatic:lentic	lentic water body	MICRONT:02000000	ENVO:01000617					#148abe	#f0f0f0	A still (non-flowing) water body
aquatic	MICRONT:02060200	aquatic:lotic	lotic water body	MICRONT:02000000	ENVO:01000618					#99CCCC	#252525	A water body with (directed) flow)
aquatic	MICRONT:02070100	aquatic:groundwater	groundwater	MICRONT:02000000		ENVO:01001004	https://en.wikipedia.org/wiki/Groundwater		MICRONT:01030000;MICRONT:02010000	#187187	#f0f0f0	Water contained in (subsurface) rock pores or deposits.	In MICRONT, this term also more broadly includes aquifers.
aquatic	MICRONT:02070200	aquatic:sediment	sediment	MICRONT:02000000		ENVO:00002007	https://en.wikipedia.org/wiki/Sediment		MICRONT:02080300	#002d39	#f0f0f0	Deposits formed at the bottom of water bodies via the deposition (sedimentation) of particles from the liquid phase.	In MICRONT, this term specifically refers to sediments in extant water bodies, not to remnant sediments that resulted from former (e.g., dried up) water bodies.
aquatic	MICRONT:02080100	aquatic:littoral	littoral	MICRONT:02000000		ENVO:01000407	https://en.wikipedia.org/wiki/Littoral_zone			#99f3ff	#252525	Near-shore (coastal) zone of a water body, at the terrestrial-aquatic interface; includes near-shore terrestrial zone as well (i.e., zones that are occasionally inundated and/or directly influenced by the adjacent water body)	In MICRONT, this term includes both the aquatic and terrestrial near-shore zone.
aquatic	MICRONT:02080200	aquatic:pelagic	pelagic	MICRONT:02000000		ENVO:01000023	https://en.wikipedia.org/wiki/Pelagic_zone			#16d0ff	#252525	Open water zone of a water body, neither near the shore nor near the bed.	In MICRONT, this term is used as a qualifier and can be used to describe either marine or lake pelagic waters.
aquatic	MICRONT:02080201	aquatic:pelagic:epipelagic	epipelagic	MICRONT:02000000;MICRONT:02080200		ENVO:01000035	https://en.wikipedia.org/wiki/Photic_zone			#a1ecff	#252525	Topmost layer of a water body, extending from the surface to around 200m depth, i.e. as deep as sunlight penetrates to a degree that allows photosynthesis
aquatic	MICRONT:02080202	aquatic:pelagic:mesopelagic	mesopelagic	MICRONT:02000000;MICRONT:02080200		ENVO:01000036	https://en.wikipedia.org/wiki/Mesopelagic_zone			#47daff	#252525	Twilight zone of a water body where <1% of sunlight penetrates, extending roughly from 200-1000m depth
aquatic	MICRONT:02080203	aquatic:pelagic:bathypelagic	bathypelagic	MICRONT:02000000;MICRONT:02080200	ENVO:01000037		https://en.wikipedia.org/wiki/Bathypelagic_zone			#00627a	#f0f0f0	Midnight zone of open ocean water, extending from depths of 1000-2500m (only few lakes are in this depth range)
aquatic	MICRONT:02080204	aquatic:pelagic:abyssal	abyssal	MICRONT:02000000;MICRONT:02080200	ENVO:01000038		https://en.wikipedia.org/wiki/Abyssal_zone			#002e39	#f0f0f0	Deep marine open water layer extending from a depth of 2500m to roughly 6000m, or to within 100m of the seafloor
aquatic	MICRONT:02080205	aquatic:pelagic:hadal	hadal	MICRONT:02000000;MICRONT:02080200	ENVO:01000039	ENVO:00000214	https://en.wikipedia.org/wiki/Hadal_zone			#000708	#f0f0f0	Open water within deep marine trenches, at depths >6000m
aquatic	MICRONT:02080300	aquatic:benthic	benthic	MICRONT:02000000		ENVO:01000024	https://en.wikipedia.org/wiki/Benthic_zone			#004151	#f0f0f0	The bottom layer of a water body, close to its bed and including the upper layers of the ground that are directly influenced by the water body above.
aquatic	MICRONT:02090000	aquatic:paludal	paludal	MICRONT:02000000		ENVO:00000043			MICRONT:01020700;MICRONT:02060100	#097a92	#f0f0f0	The aquatic part of a wetland ecosystem	In MICRONT, paludal is used as an extra qualifier to specifically refer to the aquatic part (i.e., not the sediment or soil) of a wetland ecosystem.
host-associated	MICRONT:03000000	host-associated	host-associated				https://en.wikipedia.org/wiki/Host_(biology)			#c51b7d	#f0f0f0	A microbial habitat that is directly determined by a host organism in terms of physical, abiotic and biotic parameters.	In MICRONT, host-association is considered based on physical (growth on, in or in direct proximity to the host) and biotic/metabolic (growth directly depending on conditions determined by the host) parameters. Only multicellular eukaryotes are considered as host organisms; associations among bacteria, archaea and unicellular eukaryotes (even including intracellular growth) are not included under …
host-associated	MICRONT:03010000	host-associated:plant host	plant host	MICRONT:03000000	ENVO:01001001		https://en.wikipedia.org/wiki/Viridiplantae	33090		#62BD69	#252525	A habitat directly determined by a green plant host (NCBI tax ID 33090, Viridiplantae).	In MICRONT, host-association is considered based on physical (growth on, in or in direct proximity to the host) and biotic/metabolic (growth directly depending on conditions determined by the host) parameters. Plant-associated habitats do not include plant-derived products, such as foods (fruit, etc.), wood or processed products (such as paper, etc).
host-associated	MICRONT:03010100	host-associated:plant host:rhizosphere	rhizosphere	MICRONT:03000000;MICRONT:03010000		ENVO:00005801;PO:0009005	https://en.wikipedia.org/wiki/Rhizosphere			#30694B	#f0f0f0	A habitat directly determined by plant roots, encompassing both root tissues (i.e., the endorhizosphere) and the region directly adjacent to roots which is influenced by plant secretions.	In MICRONT, a broad definition is used to include both the roots themselves and the region immediately adjacent. Elsewhere, rhizosphere is often defined more narrowly to only include root-adjacent soil or substrate (e.g. ENVO:00005801)
host-associated	MICRONT:03010200	host-associated:plant host:phyllosphere	phyllosphere	MICRONT:03000000;MICRONT:03010000		PO:0006001	https://en.wikipedia.org/wiki/Phyllosphere			#4a7c59	#f0f0f0	A habitat directly determined by non-root parts of a plant, e.g. above-ground tissues like leaves and flowers, but also the stem.
host-associated	MICRONT:03010300	host-associated:plant host:plant litter	plant litter	MICRONT:03000000;MICRONT:03010000	ENVO:01000628		https://en.wikipedia.org/wiki/Plant_litter			#708C50	#252525	Dead plant material (primarily leaves, bark, twigs, etc) that has fallen to the ground.	Does not include (dropped) fruit.
host-associated	MICRONT:03020000	host-associated:animal host	animal host	MICRONT:03000000	ENVO:01001002		https://en.wikipedia.org/wiki/Animal	33208		#de77ae	#252525	A habitat directly determined by an animal host (NCBI tax ID 33208, Metazoa).	In MICRONT, host-association is considered based on physical (growth on, in or in direct proximity to the host) and biotic/metabolic (growth directly depending on conditions determined by the host) parameters. Animal-associated environments do not include animal-derived products, like food products (dairy, meat, etc) or processed products such as leather, etc.
host-associated	MICRONT:03020100	host-associated:animal host:mammalian host	mammalian host	MICRONT:03000000;MICRONT:03020000			https://en.wikipedia.org/wiki/Mammal	40674		#f1b6da	#252525	A habitat directly determined by a mammalian host (NCBI tax ID 40674, Mammalia)
host-associated	MICRONT:03020101	host-associated:animal host:mammalian host:porcine host	porcine host	MICRONT:03000000;MICRONT:03020000;MICRONT:03020100			https://en.wikipedia.org/wiki/Suidae	9821		#fde0ef	#252525	A habitat directly determined by a porcine host (NCBI tax ID 40674, Suidae, i.e. swine)	Suidae correspond to swine, including pigs, hogs, etc.
host-associated	MICRONT:03020110	host-associated:animal host:mammalian host:primate host	primate host	MICRONT:03000000;MICRONT:03020000;MICRONT:03020100			https://en.wikipedia.org/wiki/Primate	9443		#743b41	#f0f0f0	A habitat directly determined by a primate host (NCBI tax ID 9443, Primates)	This includes lemurs, monkeys, apes (including humans), etc.
host-associated	MICRONT:03020111	host-associated:animal host:mammalian host:primate host:human host	human host	MICRONT:03000000;MICRONT:03020000;MICRONT:03020100;MICRONT:03020110			https://en.wikipedia.org/wiki/Human	9606		#9E1C60	#f0f0f0	A habitat directly determined by a human host (NCBI tax ID 9606, Homo sapiens)
host-associated	MICRONT:03020120	host-associated:animal host:mammalian host:ruminant host	ruminant host	MICRONT:03000000;MICRONT:03020000;MICRONT:03020100			https://en.wikipedia.org/wiki/Ruminant	9845		#c8ccb0	#252525	A habitat directly determined by a ruminant host (NCBI tax ID 9845, Ruminantia)	Includes herbivores whose digestive system includes a rumen, but the definition is based on taxonom (suborder Ruminantia). Members include cervids (deer), bovids (like cattle, sheep, goats and antelopes), and giraffes.
host-associated	MICRONT:03020121	host-associated:animal host:mammalian host:ruminant host:bovine host	bovine host	MICRONT:03000000;MICRONT:03020000;MICRONT:03020100;MICRONT:03020120			https://en.wikipedia.org/wiki/Bovinae	27592		#A0522D	#f0f0f0	A habitat directly determined by a bovine host (NCBI tax ID 27592, Bovinae).	Includes cattle, bison, buffalo and certain types of antelopes.
host-associated	MICRONT:03020122	host-associated:animal host:mammalian host:ruminant host:cervid host	cervid host	MICRONT:03000000;MICRONT:03020000;MICRONT:03020100;MICRONT:03020120			https://en.wikipedia.org/wiki/Deer	9850		#c08552	#252525	A habitat direclty determined by a cervid host (NCBI tax ID 9850, Cervidae, i.e. deer)
host-associated	MICRONT:03020123	host-associated:animal host:mammalian host:ruminant host:ovine host	ovine host	MICRONT:03000000;MICRONT:03020000;MICRONT:03020100;MICRONT:03020120			https://en.wikipedia.org/wiki/Ovis	9935		#fbffdc	#252525	A habitat directly determined by an ovine host (NCBI tax ID 9935, genus Ovis, i.e. sheep)
host-associated	MICRONT:03020124	host-associated:animal host:mammalian host:ruminant host:caprine host	caprine host	MICRONT:03000000;MICRONT:03020000;MICRONT:03020100;MICRONT:03020120			https://en.wikipedia.org/wiki/Capra_(genus)	9922		#d4d6c7	#252525	A habitat direclty determined by a caprine host (NCBI tax ID 9922, genus Capra, i.e. goats iand ibex, but not including other caprines like sheep etc)
host-associated	MICRONT:03020130	host-associated:animal host:mammalian host:carnivore host	carnivore host	MICRONT:03000000;MICRONT:03020000;MICRONT:03020100			https://en.wikipedia.org/wiki/Carnivora	33554		#ff7f7f	#252525	A habitat directly determined by a carnivore host (NCBI tax ID 33554, Carnivora)	Definition is based on phylogeny, not on carnivorous dietary habits, although most Carnivora are indeed carnivorous. Group includes dogs, cats, bears, seals, otters, etc
host-associated	MICRONT:03020131	host-associated:animal host:mammalian host:carnivore host:canine host	canine host	MICRONT:03000000;MICRONT:03020000;MICRONT:03020100;MICRONT:03020130			https://en.wikipedia.org/wiki/Canidae	9608		#e5cd6c	#252525	A habitat directly determined by a canine host (NCBI tax ID 9608, Canidae)	Includes dogs, wolves, coyotes and foxes. Note: tax ID more broadly corresponds to family Canidae, but only extant subfamily are Caninae.
host-associated	MICRONT:03020132	host-associated:animal host:mammalian host:carnivore host:feline host	feline host	MICRONT:03000000;MICRONT:03020000;MICRONT:03020100;MICRONT:03020130			https://en.wikipedia.org/wiki/Felidae	9681		#B89B83	#f0f0f0	A habitat direclty determined by a feline host (NCBI tax ID 9681, Felidae)	Includes cats and panthers. Note: tax ID more broadly corresponds to family Felidae, but only extant subfamily is Felinae (which includes cats and panthers).
host-associated	MICRONT:03020133	host-associated:animal host:mammalian host:carnivore host:ursine host	ursine host	MICRONT:03000000;MICRONT:03020000;MICRONT:03020100;MICRONT:03020130			https://en.wikipedia.org/wiki/Bear	9632		#4d2b12	#f0f0f0	A habitat directly determined by an ursine host (NCBI tax ID 9632, Ursidae, i.e. bears)	Note: family Ursidae includes bears (Ursinae), as well as short-faced bears and pandas.
host-associated	MICRONT:03020200	host-associated:animal host:reptilian host	reptilian host	MICRONT:03000000;MICRONT:03020000			https://en.wikipedia.org/wiki/Reptile	32561		#6fb17e	#252525	A habitat direclty determined by a reptilian host (NCBI tax ID 32561, Sauria; see comment)	Given unclear taxonomy of the group Reptilia, the NCBI taxonomy is used where tax ID Sauria includes all reptilian groups, including birds.
host-associated	MICRONT:03020210	host-associated:animal host:reptilian host:avian host	avian host	MICRONT:03000000;MICRONT:03020000;MICRONT:03020200			https://en.wikipedia.org/wiki/Bird	8782		#f5c501	#252525	A habitat directly determined by an avian host (NCBI tax ID 8782, Aves, i.e. birds)
host-associated	MICRONT:03020300	host-associated:animal host:insect host	insect host	MICRONT:03000000;MICRONT:03020000			https://en.wikipedia.org/wiki/Insect	50557		#725770	#f0f0f0	A habitat directly determined by an insect host (NCBI tax ID 50557, Insecta)
host-associated	MICRONT:03020301	host-associated:animal host:tick host	tick host	MICRONT:03000000;MICRONT:03020000			https://en.wikipedia.org/wiki/Tick	6935	MICRONT:01000000	#504244	#f0f0f0	A habitat directly determined by a tick host (NCBI tax ID 69335, Ixodida)
host-associated	MICRONT:03020400	host-associated:animal host:fish host	fish host	MICRONT:03000000;MICRONT:03020000			https://en.wikipedia.org/wiki/Actinopterygii	7898	MICRONT:02000000	#0143cd	#f0f0f0	A habitat direcly determined by a ray-finned fish host (NCBI tax ID 7898, Actinopterygii; see comment)	Includes ray-finned fishes, but neither cartilaginous fishes (like sharks, rays) nor Sarcopterygii (which would include lungfish and extant groups mammals, reptiles and amphibians and therefore introduce unintended annotations with misleading ecological implications)
host-associated	MICRONT:03020500	host-associated:animal host:mollusc host	mollusc host	MICRONT:03000000;MICRONT:03020000			https://en.wikipedia.org/wiki/Mollusca	6447		#847c80	#f0f0f0	A habitat direclty determined by a mollusc host (tax ID 7898, Mollusca)	Includes bivalves (mussels, clams, etc), gastropods (snails, slugs, etc), cephalopods (squid, octopus, etc), and further groups within the phylum Mollusca. As more respective data comes in, additional subcategories for these groups may be introduced in MICRONT in the future
host-associated	MICRONT:03020600	host-associated:animal host:coral host	coral host	MICRONT:03000000;MICRONT:03020000		ENVO:00000150	https://en.wikipedia.org/wiki/Coral	6101	MICRONT:02020000;MICRONT:02080300	#eae8e5	#252525	A habitat directly determined by a coral host (tax ID 6101, Anthrozoa)	More broadly includes coral reef habitats, i.e. not only habitats directly physically located on or in a coral host, but including the immediate surroundings.
host-associated	MICRONT:03020700	host-associated:animal host:sponge host	sponge host	MICRONT:03000000;MICRONT:03020000			https://en.wikipedia.org/wiki/Sponge	6040	MICRONT:02020000;MICRONT:02080300	#eede19	#252525	A habitat directly determined by a sponge host (tax ID 6040, Porifera)	More broadly includes not only habitats directly physically located on or in sponge tissue, but also immediate surroundings.
host-associated	MICRONT:03020800	host-associated:animal host:amphibian host	amphibian host	MICRONT:03000000;MICRONT:03020000			https://en.wikipedia.org/wiki/Amphibian	8292		#2E7D32	#f0f0f0	A habitat directly determined by an amphibian host (tax ID 8292, Amphibia)	Includes frogs, salamanders, etc
host-associated	MICRONT:03030100	host-associated:animal host:digestive tract	digestive tract	MICRONT:03000000;MICRONT:03020000	ENVO:01001033	UBERON:0001555				#d6604d	#f0f0f0	A habitat directly determined by a digestive tract, i.e. an animal's anatomical and physiological system for the digestion of food.
host-associated	MICRONT:03030110	host-associated:animal host:digestive tract:mouth	mouth	MICRONT:03000000;MICRONT:03020000;MICRONT:03030100	ENVO:08000002	UBERON:0000165	https://en.wikipedia.org/wiki/Mouth			#f4a582	#252525	A habitat directly determined by an oral cavity.	Includes tongue, teeth, etc, but also secretions (saliva) and accretions (dental plaque, etc).
host-associated	MICRONT:03030111	host-associated:animal host:digestive tract:mouth:saliva	saliva	MICRONT:03000000;MICRONT:03020000;MICRONT:03030100;MICRONT:03030110	ENVO:02000036;UBERON:0001836		https://en.wikipedia.org/wiki/Saliva		MICRONT:03030500	#fddbc7	#252525	A bodily fluid secreted from specialized glands in the oral cavity. Usually involved in initial digestion steps, e.g. catalysing the breakdown of starch.
host-associated	MICRONT:03030112	host-associated:animal host:digestive tract:mouth:ancient dental calculus	ancient dental calculus	MICRONT:03000000;MICRONT:03020000;MICRONT:03030100;MICRONT:03030110			https://en.wikipedia.org/wiki/Calculus_(dental)		MICRONT:09020402;MICRONT:09090100	#d3ccc6	#252525	Paleontological sample of calculus, i.e. accretions of multiple layers of hardened dental plaque.
host-associated	MICRONT:03030120	host-associated:animal host:digestive tract:stomach	stomach	MICRONT:03000000;MICRONT:03020000;MICRONT:03030100		UBERON:0000945	https://en.wikipedia.org/wiki/Stomach			#d6604d	#f0f0f0	Hollow organ as part of a digestive tract, involved in the gastric phase of digestion, i.e. breakdown of food via secreted digestive enzymes and often via acidification.
host-associated	MICRONT:03030130	host-associated:animal host:digestive tract:rumen	rumen	MICRONT:03000000;MICRONT:03020000;MICRONT:03030100		UBERON:0007365	https://en.wikipedia.org/wiki/Rumen		MICRONT:03020120	#b2182b	#f0f0f0	A specialized stomach in ruminants, involved in the breakdown of food including structural carbohydrates (such as celluloses) under the participation of microbial communities	Note: although the rumen is anatomically a stomach, its physiology is so different from other gastric organs that it is considered as a separate category (and not a subcategory of stomachs) in MICRONT.
host-associated	MICRONT:03030140	host-associated:animal host:digestive tract:intestine	intestine	MICRONT:03000000;MICRONT:03020000;MICRONT:03030100	ENVO:2100002	UBERON:0000160				#67001f	#f0f0f0	A series of specialized organs in the lower gastrointestinal tract, involved in the further digestion of chyme exiting from the stomach. The intestine generally spans from the exit of the stomach to the anus or rectum.
host-associated	MICRONT:03030141	host-associated:animal host:digestive tract:intestine:feces	feces	MICRONT:03000000;MICRONT:03020000;MICRONT:03030100;MICRONT:03030140	ENVO:00002003		https://en.wikipedia.org/wiki/Feces			#4A2125	#f0f0f0	Solid or semisolid of non-digested food and shed host cells, excreted via the anus.
host-associated	MICRONT:03030200	host-associated:animal host:urogenital tract	urogenital tract	MICRONT:03000000;MICRONT:03020000		UBERON:0004122	https://en.wikipedia.org/wiki/Genitourinary_system			#762a83	#f0f0f0	Primary sex organs of the reproductive system and organs of the urinary system.
host-associated	MICRONT:03030201	host-associated:animal host:urogenital tract:vagina	vagina	MICRONT:03000000;MICRONT:03020000;MICRONT:03030200		UBERON:0000996	https://en.wikipedia.org/wiki/Vagina			#dc8494	#252525	Organ of the female reproductive tract in mammals.
host-associated	MICRONT:03030300	host-associated:animal host:airways	airways	MICRONT:03000000;MICRONT:03020000		UBERON:0001004	https://en.wikipedia.org/wiki/Respiratory_tract			#e7d4e8	#252525	Respiratory tract organs in mammals, spanning from nasal cavity to lung.	Note: in MICRONT, use is currently restricted to mammalian airways, as samples from non-mammalian animals are not (yet) prevalent in repositories.
host-associated	MICRONT:03030400	host-associated:animal host:skin	skin	MICRONT:03000000;MICRONT:03020000	ENVO:2100003	UBERON:0002097	https://en.wikipedia.org/wiki/Skin			#9970ab	#f0f0f0	Habitat provided by the flexible outer tissue covering the body of a vertebrate animal.
host-associated	MICRONT:03030500	host-associated:animal host:bodily fluid	bodily fluid	MICRONT:03000000;MICRONT:03020000	ENVO:02000019		https://en.wikipedia.org/wiki/Body_fluid			#F2EAF3	#252525	Liquids produced and/or secreted by animal bodies.
host-associated	MICRONT:03030501	host-associated:animal host:bodily fluid:breast milk	breast milk	MICRONT:03000000;MICRONT:03020000;MICRONT:03030500	ENVO:02000031		https://en.wikipedia.org/wiki/Breast_milk		MICRONT:03020100	#fdfff5	#f0f0f0	Milk produced in the mammary glands of women. Definition in the narrow sense, i.e. restricted to human breast milk.	refers to human breast milk only; note that milk of other mammals as (processed) food stuff is annotated as anthropogenic:food:dairy product
host-associated	MICRONT:03030502	host-associated:animal host:bodily fluid:blood	blood	MICRONT:03000000;MICRONT:03020000;MICRONT:03030500	ENVO:02000020		https://en.wikipedia.org/wiki/Blood			#880808	#f0f0f0	Bodily fluid in vertebrates that transports nutrients, oxygen, metabolic waste products and body cells (including immune cells) within a circulatory system.
host-associated	MICRONT:03030503	host-associated:animal host:bodily fluid:cerebrospinal fluid	cerebrospinal fluid	MICRONT:03000000;MICRONT:03020000;MICRONT:03030500	ENVO:02000029		https://en.wikipedia.org/wiki/Cerebrospinal_fluid			#A291A1	#f0f0f0	Bodily fluid surrounding meningeal tissues in parts of the brain and along the spinal cord.
host-associated	MICRONT:03030600	host-associated:animal host:mucosa	mucosa	MICRONT:03000000;MICRONT:03020000		UBERON:0000344	https://en.wikipedia.org/wiki/Mucous_membrane			#AE5654	#f0f0f0	Membraneous layer covering internal organs and lining cavities within an animal, e.g. within the mouth, nose, lung, gut or vagina.
host-associated	MICRONT:03030700	host-associated:animal host:eye	eye	MICRONT:03000000;MICRONT:03020000		UBERON:0000970	https://en.wikipedia.org/wiki/Eye			#4b7248	#f0f0f0	A habitat directly determined by an animal's eye, i.e. a primary visual sensual organ.
anthropogenic	MICRONT:04000000	anthropogenic	anthropogenic		ENVO:01000313		https://en.wikipedia.org/wiki/Anthropogenic_biome			#969696	#f0f0f0	A habitat that is directly and primarily determined by the impact of human activity, in particular in terms of its physical, chemical and biotic makeup.
anthropogenic	MICRONT:04010000	anthropogenic:artificial sample	artificial	MICRONT:04000000						#f5ff00	#252525	A biological sample that is not directly derived from an environmental or host-associated microbial habitat, or which has been processed to intenionally skew the taxonomic or functional composition relative to a sample of origin.	In MICRONT, this category includes laboratory experiments, mock communities, negative and positive control samples, spike-in experiments, cultivation and enrichment designs, sorted cells, and others.
anthropogenic	MICRONT:04010100	anthropogenic:artificial sample:mock community	mock community	MICRONT:04000000;MICRONT:04010000		ENVO:01001059				#ffff99	#252525	An artificial sample with a predefined mix of organisms, used as reference or for laboratory experiments.
anthropogenic	MICRONT:04010200	anthropogenic:artificial sample:negative control	negative control	MICRONT:04000000;MICRONT:04010000						#dbdbdb	#252525	An artificial sample that should not contain any microbes, or that was obtained to establish a baseline for microbial contamination control.	Note: in MICRONT this term refers exclusively to sampling control (e.g., swabs only or extraction buffers without biological input material); it does *not* encompass negative controls in a study design sense, i.e. samples with a control treatment.
anthropogenic	MICRONT:04010300	anthropogenic:artificial sample:controlled environment	controlled environment	MICRONT:04000000;MICRONT:04010000						#2c5252	#f0f0f0	An experimental setup within an environment where parameters like temperature and nutrient/gas availability can be actively controlled. Encompasses in particular cultivation experiments from real environmental samples, such as microcosm or mesocosm experiments.
anthropogenic	MICRONT:04020000	anthropogenic:built environment	built environment	MICRONT:04000000			https://en.wikipedia.org/wiki/Built_environment		MICRONT:01000000	#bdbdbd	#252525	A habitat directly determined by human-manufactured structures at macroscopic scales, e.g. buildings and public infrastructure (like roads, etc)
anthropogenic	MICRONT:04020100	anthropogenic:built environment:hospital	hospital environment	MICRONT:04000000;MICRONT:04020000	ENVO:00002173		https://en.wikipedia.org/wiki/Hospital			#986868	#f0f0f0	A building where healthcare services are provided to patients by specialized staff using specialized equipment.
anthropogenic	MICRONT:04030000	anthropogenic:wastewater	wastewater	MICRONT:04000000		ENVO:00002001	https://en.wikipedia.org/wiki/Wastewater		MICRONT:02000000	#3F829D	#f0f0f0	Water impacted by human influence, e.g. following domestic, agricultural or industrial uses.	In MICRONT, this term to be used as generic default when more specific info is not available
anthropogenic	MICRONT:04030100	anthropogenic:wastewater:sewage	sewage	MICRONT:04000000;MICRONT:04030000	ENVO:00002018		https://en.wikipedia.org/wiki/Sewage		MICRONT:02000000	#342f08	#f0f0f0	Unprocessed domestic wastewater (before reaching a treatment plant), usually containing urine and feces.
anthropogenic	MICRONT:04030200	anthropogenic:wastewater:sludge	sludge	MICRONT:04000000;MICRONT:04030000		ENVO:00002044				#9fa8a3	#f0f0f0	Semi-solid slurry that remains after wastewater treatment.	Includes also activated sludge (ENVO:00002046)
anthropogenic	MICRONT:04040000	anthropogenic:agriculture	agriculture	MICRONT:04000000		ENVO:00000077	https://en.wikipedia.org/wiki/Agriculture			#C3B0A5	#252525	A habitat that is directly determined or influenced by agricultural activity, i.e. crop or livestock farming.	In MICRONT, the term is primarily used as an additional qualifier, e.g. to specify that a soil (MICRONT:01010000) is indeed an agricultural soil. Also includes aquaculture samples.
anthropogenic	MICRONT:04040100	anthropogenic:agriculture:crop farming	crop farming	MICRONT:04000000;MICRONT:04040000		ENVO:01001244				#eadbad	#252525	A habitat that is primarily determined by (annual) crop species and agricultural activity.
anthropogenic	MICRONT:04040200	anthropogenic:agriculture:manure	manure	MICRONT:04000000;MICRONT:04040000		ENVO:01001244	https://en.wikipedia.org/wiki/Manure			#ad900d	#252525	Animal feces that are used as organic fertilizer in agriculture.	Note: in MICRONT, this term explicitly only encompasses animal manure; compost or green manure are considered in a separate category (MICRONT:04070100) as they are procedurally similar (used as fertilizers), but ecologically and microbiologically very distinct.
anthropogenic	MICRONT:04050000	anthropogenic:mine	mine	MICRONT:04000000	ENVO:00000076		https://en.wikipedia.org/wiki/Mining		MICRONT:01000000	#060607	#f0f0f0	A habitat primarily determined by anthropogenic excavations at or below the Earth's surface for the extraction of minerals.
anthropogenic	MICRONT:04060000	anthropogenic:food	food	MICRONT:04000000		FOODON:00002403	https://en.wikipedia.org/wiki/Food			#2c5d37	#f0f0f0	Any substance consumed for nutritional purposes. Includes unprocessed (e.g., raw fruit and vegetables) and processed (e.g., fermented or cooked) food.	In MICRONT, the term primarily refers to food for human consumption, not e.g. feed for livestock or food sources for wild animals (like krill for whales, etc)
anthropogenic	MICRONT:04060100	anthropogenic:food:fermented food	fermented food	MICRONT:04000000;MICRONT:04060000	FOODON:00001258		https://en.wikipedia.org/wiki/Fermentation_in_food_processing		MICRONT:09010403	#c1cbb4	#252525	Processed food where carbohydrates have been metabolized under (mostly) anaerobic conditions by microorganisms.	Includes in particular lactic acid, alcohol and acetic acid fermentation, among others.
anthropogenic	MICRONT:04060200	anthropogenic:food:dairy product	dairy product	MICRONT:04000000;MICRONT:04060000	FOODON:00001256		https://en.wikipedia.org/wiki/Dairy_product			#fffaf6	#252525	Food product derived from mammalian milk, usually cow, sheep, goat or mare's milk.
anthropogenic	MICRONT:04060201	anthropogenic:food:dairy product:cheese	cheese	MICRONT:04000000;MICRONT:04060000;MICRONT:04060200	FOODON:00001013		https://en.wikipedia.org/wiki/Cheese		MICRONT:04060100	#ffdd97	#252525	Processed dairy product based on coagulated and fermented milk.
anthropogenic	MICRONT:04060300	anthropogenic:food:meat product	meat product	MICRONT:04000000;MICRONT:04060000	FOODON:00004242		https://en.wikipedia.org/wiki/Meat			#a16868	#f0f0f0	Food product derived from animal tissue, usually muscle.
anthropogenic	MICRONT:04070000	anthropogenic:waste	waste	MICRONT:04000000	ENVO:00002264		https://en.wikipedia.org/wiki/Waste			#fee391	#252525	Undesired or unusable material discarded as the result of human activity, but excluding humans bodily excreta.
anthropogenic	MICRONT:04070100	anthropogenic:waste:compost	compost	MICRONT:04000000;MICRONT:04070000		ENVO:00002170	https://en.wikipedia.org/wiki/Compost			#806347	#f0f0f0	Decomposing plant or food waste, generally used as fertilizer in agriculture.	Note: does not include plant litter (MICRONT:03010300) which specifically to dead plant material that has fallen to the ground where it may also decompose, but not in a human-impacted process like composting. Also not associated with the term manure (MICRONT:04040200) which in MICRONT refers to animal manure only, even though compost and green manure are functionally similar in that all are gener…
air	MICRONT:05000000	air	air			ENVO:00002005				#c7e9c0	#252525	Aerial habitats, including aerosol particles and other airborne particulate matter.
salinity	MICRONT:09010101	salinity:low salinity	low salinity	MICRONT:09000000;MICRONT:09010100						#d9d9d9	#252525	salinity <0.5 ppt (in water)
salinity	MICRONT:09010102	salinity:medium salinity	medium salinity	MICRONT:09000000;MICRONT:09010100						#bdbdbd	#252525	0.5 ppt ≤ salinity < 30 ppt (in water)
salinity	MICRONT:09010103	salinity:high salinity	high salinity	MICRONT:09000000;MICRONT:09010100						#737373	#f0f0f0	30 ppt ≤ salinity < 50 ppt (in water)
salinity	MICRONT:09010104	salinity:very high salinity	very high salinity	MICRONT:09000000;MICRONT:09010100						#525252	#f0f0f0	salinity >50 ppt (in water)
temperature	MICRONT:09010201	temperature:very low temperature	very low temperature	MICRONT:09000000;MICRONT:09010200						#2166ac	#f0f0f0	temperature <=7 deg C
temperature	MICRONT:09010202	temperature:low temperature	low temperature	MICRONT:09000000;MICRONT:09010200		ENVO:01000309;PATO:0001306				#92c5de	#252525	temperature 8-19 deg C
temperature	MICRONT:09010203	temperature:medium temperature	medium temperature	MICRONT:09000000;MICRONT:09010200						#f4a582	#252525	temperature 20-45 deg C
temperature	MICRONT:09010204	temperature:high temperature	high temperature	MICRONT:09000000;MICRONT:09010200	ENVO:01000305					#d6604d	#f0f0f0	temperature 46-64 deg C
temperature	MICRONT:09010205	temperature:very high temperature	very high temperature	MICRONT:09000000;MICRONT:09010200	ENVO:01000318					#b2182b	#f0f0f0	temperature >=65 deg C
ph	MICRONT:09010301	ph:acidic	acidic	MICRONT:09000000;MICRONT:09010300	ENVO:01000315					#c2a5cf	#252525	pH <6
ph	MICRONT:09010302	ph:neutral ph range	neutral ph range	MICRONT:09000000;MICRONT:09010300						#d9f0d3	#252525	pH range 6-8
ph	MICRONT:09010303	ph:alkaline	alkaline	MICRONT:09000000;MICRONT:09010300	ENVO:01000316					#5aae61	#f0f0f0	pH >8
oxygen level	MICRONT:09010401	oxygen level:aerobic	oxic	MICRONT:09000000;MICRONT:09010400						#d6604d	#f0f0f0	oxygen concentration ≥ 4mg/L
oxygen level	MICRONT:09010402	oxygen level:microaerobic	hypoxic	MICRONT:09000000;MICRONT:09010400						#fddbc7	#252525	low oxygen concentration, in the range of 0.5-4 mg/L; equivalent to hypoxic environment	see also https://www.pnas.org/doi/10.1073/pnas.0803833105
oxygen level	MICRONT:09010403	oxygen level:anaerobic	anoxic	MICRONT:09000000;MICRONT:09010400						#4393c3	#f0f0f0	very low or no oxygen; O2 concentration <0.5 mg/L
biofilm	MICRONT:09030000	biofilm	biofilm	MICRONT:09000000	ENVO:00002034					#0ebdaf	#f0f0f0	An aggregation of microorganisms, usually a community of distinct species, embedded with a secreted extracellular matrix. Generally adherent to a solid substrate.
biofilm	MICRONT:09030100	biofilm:microbial mat	microbial mat	MICRONT:09000000;MICRONT:09030000	ENVO:01000008					#468179	#f0f0f0	A multi-layered, complex biofilm of microorganisms; can be up to several cm thick.
captivity status	MICRONT:09040100	captivity status:wild	wild	MICRONT:09000000;MICRONT:09040000					MICRONT:03020000	#7a0177	#f0f0f0	Wild animals, not held or bred in captivity
captivity status	MICRONT:09040200	captivity status:captive	captive	MICRONT:09000000;MICRONT:09040000					MICRONT:03020000	#ae017e	#f0f0f0	Captive animals (e.g. in a zoo), but not domesticated
captivity status	MICRONT:09040300	captivity status:domestic	domestic	MICRONT:09000000;MICRONT:09040000					MICRONT:03020000;MICRONT:04040000	#dd3497	#f0f0f0	Domesticated animals, i.e. in close dependence to humans, bred over multiple generations	includes domesticated animals
captivity status	MICRONT:09040400	captivity status:pet	pet	MICRONT:09000000;MICRONT:09040000					MICRONT:03020000	#f768a1	#252525	Companion animals living in close association with humans, usually within a household and with constant (social) interactions with humans
age group	MICRONT:09020101	age group:infant	infant	MICRONT:09000000;MICRONT:09020100						#fcc5c0	#252525	Human infant, aged 0-2 years
age group	MICRONT:09020102	age group:child	child	MICRONT:09000000;MICRONT:09020100						#fa9fb5	#252525	Human child, aged >2 to 10 years
age group	MICRONT:09020103	age group:adolescent	adolescent	MICRONT:09000000;MICRONT:09020100						#f768a1	#f0f0f0	Human adolescent, aged >10 to <18 years
age group	MICRONT:09020104	age group:adult	adult	MICRONT:09000000;MICRONT:09020100						#dd3497	#f0f0f0	Human adult, aged 18 to 65 years
age group	MICRONT:09020105	age group:elderly	elderly	MICRONT:09000000;MICRONT:09020100						#ae017e	#f0f0f0	Human elderly, aged >65 years
birth term	MICRONT:09020201	birth term:preterm birth	preterm birth	MICRONT:09000000;MICRONT:09020200						#d4b9da	#252525	Born at <37 weeks gestational age (for humans)
birth term	MICRONT:09020202	birth term:full term birth	full term birth	MICRONT:09000000;MICRONT:09020200						#ce1256	#f0f0f0	Born at ≥37 weeks gestational age (for humans)
place of residence	MICRONT:09020301	place of residence:urban	urban dweller	MICRONT:09000000;MICRONT:09020300					MICRONT:09020401	#70786c	#f0f0f0	subject lives in an urban area (https://en.wikipedia.org/wiki/Urban_area)
place of residence	MICRONT:09020302	place of residence:rural	rural dweller	MICRONT:09000000;MICRONT:09020300						#b8a184	#f0f0f0	subject lives in a rural area (https://en.wikipedia.org/wiki/Rural_area)
host lifestyle	MICRONT:09020401	host lifestyle:industrialized	industrialized	MICRONT:09000000;MICRONT:09020400						#c51b7d	#f0f0f0	Lifestyle dominated by products and services provided by the use of (industrial) machines and technology
host lifestyle	MICRONT:09020402	host lifestyle:non-industrialized	non-industrialized	MICRONT:09000000;MICRONT:09020400						#de77ae	#f0f0f0	Lifestyle not majorly impacted by products and services resulting from the use of industrial machines and technology; this includes in particular food production and processing, domestic living conditions (including sanitation) and transport
host lifestyle	MICRONT:09020403	host lifestyle:hunter-gatherer	hunter-gatherer	MICRONT:09000000;MICRONT:09020400					MICRONT:09020402	#1b7837	#f0f0f0	Non-industrialized lifestyle where food is primarily obtained by foraging, i.e. not relying on agriculture or animal husbandry
host lifestyle	MICRONT:09020404	host lifestyle:traditional agriculturalist	traditional agriculturalist	MICRONT:09000000;MICRONT:09020400					MICRONT:09020402	#5aae61	#f0f0f0	Non-industrialized lifestyle where food is primarily obtained from traditional agriculture, i.e. procuded in small lots without relying on industrial machines and technology; this includes pastoralism.
ancient microbiome	MICRONT:09090100	ancient microbiome	ancient microbiome	MICRONT:09000000						#824b27	#f0f0f0	Palaeontological samples from preserved microbial communities, e.g. from ancient dental calculus or mummified tissues
contaminated	MICRONT:09090200	contaminated	contaminated	MICRONT:09000000	CHEBI:78298					#FAE500	#252525	impacted by a contaminant, e.g. chemical or radioactive; does not refer to laboratory contamination (introduced e.g. via extraction kits)
00_descriptive_tags	MICRONT:09000000	descriptive tags	descriptive tags									this is a placeholder class to define term hierarchy; do not use for annotations
00_descriptive_tags	MICRONT:09010100	salinity	salinity	MICRONT:09000000								this is a placeholder class to define term hierarchy; do not use for annotations
00_descriptive_tags	MICRONT:09010200	temperature	temperature	MICRONT:09000000								this is a placeholder class to define term hierarchy; do not use for annotations
00_descriptive_tags	MICRONT:09010300	ph	ph	MICRONT:09000000								this is a placeholder class to define term hierarchy; do not use for annotations
00_descriptive_tags	MICRONT:09010400	oxygen level	oxygen level	MICRONT:09000000								this is a placeholder class to define term hierarchy; do not use for annotations
00_descriptive_tags	MICRONT:09040000	captivity status	captivity status	MICRONT:09000000								this is a placeholder class to define term hierarchy; do not use for annotations
00_descriptive_tags	MICRONT:09020100	age group	age group	MICRONT:09000000								this is a placeholder class to define term hierarchy; do not use for annotations
00_descriptive_tags	MICRONT:09020200	birth term	birth term	MICRONT:09000000								this is a placeholder class to define term hierarchy; do not use for annotations
00_descriptive_tags	MICRONT:09020300	place of residence	place of residence	MICRONT:09000000								this is a placeholder class to define term hierarchy; do not use for annotations
00_descriptive_tags	MICRONT:09020400	host lifestyle	host lifestyle	MICRONT:09000000								this is a placeholder class to define term hierarchy; do not use for annotations
